# Supplementary material for: Stabilizing the Exotic Carbonic Acid by Bisulfate Ion
Source: Molecules. 2021 Dec 21;27(1):8. doi: 10.3390/molecules27010008 (PMC8746525; doi:10.3390/molecules27010008)
Supplement: Supplementary file 1 [file molecules-27-00008-s001.zip]

Archive with 2 entries (2 files):
- molecules-1473237-supplementary_corr.pdf
- Supplementary Materials-Figure S4.pptx
